# Supplementary material for: The legacy of larval infection on immunological dynamics over metamorphosis
Source: Philos Trans R Soc Lond B Biol Sci. 2019 Aug 26;374(1783):20190066. doi: 10.1098/rstb.2019.0066 (PMC6711287; doi:10.1098/rstb.2019.0066)
Supplement: Table S1 [file rstb20190066supp1.xlsx]

## Sheet: TableS1
Table S1. The impact of life stage parasite exposure and their interaction on gene expression in the gut and whole body
		Gut					Whole Body
		Estimate	Error	t val	Pval	Padj	Estimate	Error	t val	Pval	Padj
Defensin-1	Intercept	-19.026	1.078	-17.644	< 2e-16		-19.5997	0.601	-32.612	< 2e-16
	Pupa	7.519	1.525	4.931	3.07e-05	0.000655	4.8993	0.8063	6.076	1.67e-07	3.34e-06
	Adult	-1.382	1.447	-0.955	0.3474	0.536296	-0.1218	0.8063	-0.151	0.881	0.952432
	Exposure	-3.67	1.392	-2.636	0.0133	0.0516364	-0.7619	0.8499	-0.896	0.374	0.752
	Pupa*Exp.	1.89	1.94	0.974	0.3382	0.536296	1.4832	1.1403	1.301	0.199	0.4975
	Adult*Exp.	4.235	1.84	2.302	0.0287	0.082	-0.6889	1.1403	-0.604	0.548	0.843077
Pgrp-LC	Intercept	-17.1755	0.5007	-34.303	< 2e-16		-19.8581	0.2664	-74.531	< 2e-16
	Pupa	-0.3912	0.7081	-0.553	0.58482	0.668366	1.4392	0.3575	4.026	0.000192	0.000768
	Adult	2.2513	0.6718	3.351	0.00225	0.015	1.8544	0.3575	5.188	3.88e-06	5.17333e-05
	Exposure	-2.3547	0.6464	-3.643	0.00105	0.0084	-0.1856	0.3768	-0.493	0.624404	0.861247
	Pupa*Exp.	1.6023	0.901	1.778	0.08583	0.190733	0.257	0.5055	0.508	0.613462	0.861247
	Adult*Exp.	1.0464	0.8543	1.225	0.23048	0.400835	0.3081	0.5055	0.609	0.54501	0.843077
pgrp-LA	Intercept	-19.8318	1.1187	-17.728	<2e-16		-20.8369	0.37966	-54.883	< 2e-16
	Pupa	3.0143	1.582	1.905	0.0667	0.156941	2.0596	0.50937	4.043	0.000182	0.000768
	Adult	0.9425	1.5009	0.628	0.5349	0.648364	2.38034	0.50937	4.673	2.27e-05	0.0001816
	Exposure	-1.2093	1.4442	-0.837	0.4093	0.562667	0.02985	0.53692	0.056	0.955883	0.980393
	Pupa*Exp.	0.6933	2.013	0.344	0.733	0.756923	-0.21031	0.72035	-0.292	0.771529	0.898756
	Adult*Exp.	1.7677	1.9087	0.926	0.362	0.536296	-0.06979	0.72035	-0.097	0.923202	0.971792
duox	Intercept	-19.251	0.621	-31.002	< 2e-16		-24.2654	0.4193	-57.875	< 2e-16
	Pupa	-1.6959	0.8782	-1.931	0.06329	0.156941	2.4308	0.5625	4.321	7.37e-05	0.000491333
	Adult	2.5635	0.8331	3.077	0.00453	0.0258857	2.2699	0.5625	4.035	0.000187	0.000768
	Exposure	-3.9147	0.8017	-4.883	3.51e-05	0.000655	-0.8651	0.5929	-1.459	0.15083	0.402213
	Pupa*Exp.	5.2843	1.1174	4.729	5.38e-05	0.000655	0.7922	0.7955	0.996	0.324112	0.752
	Adult*Exp.	2.978	1.0595	2.811	0.00877	0.0389778	-0.2419	0.7955	-0.304	0.762363	0.898756
pgrp-SC2	Intercept	-18.823	0.872	-21.586	<2e-16		-20.7186	0.52659	-39.345	<2e-16
	Pupa	-1.056	1.233	-0.856	0.3989	0.562667	0.01296	0.70649	0.018	0.985	0.985
	Adult	-1.161	1.17	-0.993	0.3291	0.335454	-0.63106	0.70649	-0.893	0.376	0.752
	Exposure	-2.924	1.126	-2.598	0.0146	0.0536364	-0.33964	0.74471	-0.456	0.65	0.866667
	Pupa*Exp.	1.211	1.569	0.772	0.4465	0.573677	0.50994	0.99913	0.51	0.612	0.861247
	Adult*Exp.	3.067	1.488	2.061	0.0483	0.0784615	-0.72913	0.99913	-0.73	0.469	0.843077
tepB	Intercept	-18.8923	0.8064	-23.428	< 2e-16		-19.851	0.4742	-41.862	< 2e-16
	Pupa	-1.5678	1.1404	-1.375	0.18	0.335454	1.8772	0.6362	2.951	0.00482	0.0148308
	Adult	5.0399	1.0819	4.658	6.55e-05	0.000655	4.2585	0.6362	6.694	1.81e-08	7.24e-07
	Exposure	-0.9711	1.0411	-0.933	0.359	0.536296	0.2776	0.6706	0.414	0.68066	0.878271
	Pupa*Exp.	2.381	1.4511	1.641	0.112	0.23579	0.3063	0.8997	0.34	0.73492	0.898756
	Adult*Exp.	0.147	1.3759	0.107	0.916	0.916	-0.5733	0.8997	-0.637	0.52689	0.843077
cec3	Intercept	-19.383	1.325	-14.63	6.39e-15		-25.7806	0.6504	-39.637	< 2e-16
	Pupa	-0.824	1.874	-0.44	0.66336	0.737067	4.3214	0.8726	4.952	8.77e-06	8.77e-05
	Adult	4.375	1.778	2.461	0.02002	0.0667333	3.6769	0.8726	4.214	0.000105	0.0006
	Exposure	-4.912	1.71	-2.872	0.00756	0.0378	-0.2237	0.9198	-0.243	0.80888	0.898756
	Pupa*Exp.	4.791	2.384	2.01	0.05385	0.1436	1.1148	1.2341	0.903	0.370661	0.752
	Adult*Exp.	3.564	2.26	1.577	0.12569	0.25138	-0.9242	1.2341	-0.749	0.457445	0.843077
ddc	Intercept	-19.7817	1.3128	-15.068	2.99e-15		-19.3919	0.5239	-37.018	< 2e-16
	Pupa	-1.0591	1.8566	-0.57	0.573	0.668366	2.5571	0.7028	3.638	0.000649	0.00236
	Adult	0.6752	1.7613	0.383	0.704	0.756923	2.4821	0.7028	3.532	0.000898	0.00299333
	Exposure	-1.3807	1.6948	-0.815	0.422	0.562667	0.1936	0.7408	0.261	0.794868	0.898756
	Pupa*Exp.	0.7975	2.3624	0.338	0.738	0.756923	0.6803	0.9939	0.684	0.496877	0.843077
	Adult*Exp.	1.4952	2.2399	0.668	0.51	0.6375	-1.606	0.9939	-1.616	0.112435	0.321243
Notes: P values adjusted via Benjamini-Hochberg method to account for false discovery rate. Values in bold are significant after adjustment. Uninfected larvae serve as the level of comparison for all tests. Exposure refers to gregarine exposure.
